# Supplementary material for: The Impact of Lighting Treatments on the Biosynthesis of Phenolic Acids in Black Wheat Seedlings
Source: Foods. 2024 Aug 9;13(16):2499. doi: 10.3390/foods13162499 (PMC11353367; doi:10.3390/foods13162499)
Supplement: Supplementary file 1 [file foods-13-02499-s001.zip]

Archive with 1 entries (1 files):
- foods-3117908-supplementary.pdf
